# Supplementary material for: Silencing NRF2 enhances arsenic trioxide-induced ferroptosis in hepatocellular carcinoma cells
Source: PLoS One. 2025 May 22;20(5):e0322746. doi: 10.1371/journal.pone.0322746 (PMC12097587; doi:10.1371/journal.pone.0322746)
Supplement: S1 Raw images — (ZIP) [file pone.0322746.s004.zip]

Archive with 81 entries (76 files):
- S1_RAW_images/
- S1_RAW_images/Fig 4 raw data/
- S1_RAW_images/Fig 4 raw data/Fig 4 c LaminA lane 2-5.tif
- S1_RAW_images/Fig 4 raw data/Fig 4 c LaminA lane 2-5B.tif
- S1_RAW_images/Fig 4 raw data/Fig 4 c NRF2 lane 2-5.tif
- S1_RAW_images/Fig 4 raw data/Fig 4 c NRF2 lane 2-5B.tif
- S1_RAW_images/Fig 4 raw data/Fig 4 c β-Tubulin lane 2-5.tif
- S1_RAW_images/Fig 4 raw data/Fig 4 c β-Tubulin lane 2-5B.tif
- S1_RAW_images/Fig 4 raw data/Fig 4 d LaminA lane 4-7.tif
- S1_RAW_images/Fig 4 raw data/Fig 4 d LaminA lane 4-7B.tif
- S1_RAW_images/Fig 4 raw data/Fig 4 d NRF2 lane 2-5.tif
- S1_RAW_images/Fig 4 raw data/Fig 4 d NRF2 lane 2-5B.tif
- S1_RAW_images/Fig 4 raw data/Fig 4 d β-Tubulin lane 2-5.tif
- S1_RAW_images/Fig 4 raw data/Fig 4 d β-Tubulin lane 2-5B.tif
- S1_RAW_images/Fig 4 raw data/Fig 4 e GPX4 lane 8-13.tif
- S1_RAW_images/Fig 4 raw data/Fig 4 e GPX4 lane 8-13B.tif
- S1_RAW_images/Fig 4 raw data/Fig 4 e HO-1 lane 8-13.tif
- S1_RAW_images/Fig 4 raw data/Fig 4 e HO-1 lane 8-13B.tif
- S1_RAW_images/Fig 4 raw data/Fig 4 e NRF2 lane 2-7.tif
- S1_RAW_images/Fig 4 raw data/Fig 4 e NRF2 lane 2-7B.tif
- S1_RAW_images/Fig 4 raw data/Fig 4 e SLC7A11 lane 2- 5.tif
- S1_RAW_images/Fig 4 raw data/Fig 4 e SLC7A11 lane 2- 5B.tif
- S1_RAW_images/Fig 4 raw data/Fig 4 e β-Tubulin lane 2-7.tif
- S1_RAW_images/Fig 4 raw data/Fig 4 e β-Tubulin lane 2-7B.tif
- S1_RAW_images/Fig 4 raw data/Fig 4 f  GPX4 lane 8-13.tif
- S1_RAW_images/Fig 4 raw data/Fig 4 f  GPX4 lane 8-13B.tif
- S1_RAW_images/Fig 4 raw data/Fig 4 f  β-Tubulin lane 2-7.tif
- S1_RAW_images/Fig 4 raw data/Fig 4 f  β-Tubulin lane 2-7B.tif
- S1_RAW_images/Fig 4 raw data/Fig 4 f HO-1 lane 2-7.tif
- S1_RAW_images/Fig 4 raw data/Fig 4 f HO-1 lane 2-7B.tif
- S1_RAW_images/Fig 4 raw data/Fig 4 f NRF2 lane 2-7.tif
- S1_RAW_images/Fig 4 raw data/Fig 4 f NRF2 lane 2-7B.tif
- S1_RAW_images/Fig 4 raw data/Fig 4 f SLC7A11 lane 2-7.tif
- S1_RAW_images/Fig 4 raw data/Fig 4 f SLC7A11 lane 2-7B.tif
- S1_RAW_images/Fig 4 raw data.pdf
- S1_RAW_images/Fig 5 raw data/
- S1_RAW_images/Fig 5 raw data/Fig 5 A NRF2   lane7-10.tif
- S1_RAW_images/Fig 5 raw data/Fig 5 A NRF2   lane7-10B.tif
- S1_RAW_images/Fig 5 raw data/Fig 5 A TUBLIN2 lane7-10.tif
- S1_RAW_images/Fig 5 raw data/Fig 5 A TUBLIN2 lane7-10B.tif
- S1_RAW_images/Fig 5 raw data/Fig 5 D NRF2 lane11-14.tif
- S1_RAW_images/Fig 5 raw data/Fig 5 D NRF2 lane11-14B.tif
- S1_RAW_images/Fig 5 raw data/Fig 5 D TUBLIN2 lane 2-5.tif
- S1_RAW_images/Fig 5 raw data/Fig 5 D TUBLIN2 lane 2-5B.tif
- S1_RAW_images/Fig 5 raw data/Fig 5 E NRF2 lane11-14 B.tif
- S1_RAW_images/Fig 5 raw data/Fig 5 E NRF2 lane11-14.tif
- S1_RAW_images/Fig 5 raw data/Fig 5 E tublin lane2-5 B.tif
- S1_RAW_images/Fig 5 raw data/Fig 5 E tublin lane2-5.tif
- S1_RAW_images/Fig 5 raw data.pdf
- S1_RAW_images/Fig 6 raw data.pdf
- S1_RAW_images/FigS 3 raw data.pdf
- S1_RAW_images/fig 6 raw data/
- S1_RAW_images/fig 6 raw data/Fig 6 E GPX4  lane 6-9.tif
- S1_RAW_images/fig 6 raw data/Fig 6 E GPX4  lane 6-9B.tif
- S1_RAW_images/fig 6 raw data/Fig 6 E HO-1  lane 2-5.tif
- S1_RAW_images/fig 6 raw data/Fig 6 E HO-1  lane 2-5B.tif
- S1_RAW_images/fig 6 raw data/Fig 6 E NRF2  lane 9-12.tif
- S1_RAW_images/fig 6 raw data/Fig 6 E NRF2  lane 9-12B.tif
- S1_RAW_images/fig 6 raw data/Fig 6 E lane 2-5SLC2.tif
- S1_RAW_images/fig 6 raw data/Fig 6 E lane 2-5SLC2B.tif
- S1_RAW_images/fig 6 raw data/Fig 6 E β-Tubulin lane 2-5.tif
- S1_RAW_images/fig 6 raw data/Fig 6 E β-Tubulin lane 2-5B.tif
- S1_RAW_images/fig 6 raw data/Fig 6 F GPX4 lane 6-9.tif
- S1_RAW_images/fig 6 raw data/Fig 6 F GPX4 lane 6-9B.tif
- S1_RAW_images/fig 6 raw data/Fig 6 F HO-1  lane 2-5.tif
- S1_RAW_images/fig 6 raw data/Fig 6 F HO-1  lane 2-5B.tif
- S1_RAW_images/fig 6 raw data/Fig 6 F NRF2 lane 2-5.tif
- S1_RAW_images/fig 6 raw data/Fig 6 F NRF2 lane 2-5B.tif
- S1_RAW_images/fig 6 raw data/Fig 6 F SLC7A11  lane 6-9.tif
- S1_RAW_images/fig 6 raw data/Fig 6 F SLC7A11  lane 6-9B.tif
- S1_RAW_images/fig 6 raw data/Fig 6 F β-Tubulin lane 4-7.tif
- S1_RAW_images/fig 6 raw data/Fig 6 F β-Tubulin lane 4-7B.tif
- S1_RAW_images/figs 3 raw data/
- S1_RAW_images/figs 3 raw data/FIGS 3A GPX4 lane 2-5 B.tif
- S1_RAW_images/figs 3 raw data/FIGS 3A GPX4 lane2-5.tif
- S1_RAW_images/figs 3 raw data/FIGS 3A TUBIN11 lane7-10 B.tif
- S1_RAW_images/figs 3 raw data/FIGS 3A TUBIN11 lane7-10.tif
- S1_RAW_images/figs 3 raw data/FIGS 3B GPX4 lane2-5  B.tif
- S1_RAW_images/figs 3 raw data/FIGS 3B GPX4 lane2-5.tif
- S1_RAW_images/figs 3 raw data/FIGS 3B TUBLIN2 lane2-5  B.tif
- S1_RAW_images/figs 3 raw data/FIGS 3B TUBLIN2 lane2-5.tif
